# Supplementary material for: Overexpression of Liriodendron tulipifera JAG Gene (LtuJAG) Changes Leaf Shapes in Transgenic Arabidopsis thaliana
Source: Int J Mol Sci. 2022 Jan 25;23(3):1322. doi: 10.3390/ijms23031322 (PMC8836172; doi:10.3390/ijms23031322)
Supplement: Supplementary file 1 [file ijms-23-01322-s001.zip › Table S1.xlsx]

## Sheet: Sheet1
Table S1. The primers of PCR assay
Primer Name	Primer Sequence (5ʹ‐3ʹ)	Application
LtuJAG-F	GACCCCATTAGACCTCAACA	Fragment amplification
LtuJAG-R	CAAGCAAACAGAAAAGCCAAA
LtuJAG-3Outer	CACCATCTTCACCCTCCATGTT	RACE PCR reaction
LtuJAG-3Inner	TTTAAGAGGGTTATGTGTTTTGTATCGAGG
LtuJAG-5Outer	ACTTACAATTTCAATCCATGCTTAGTAGTC
LtuJAG-5Inner	ATGGTGAAGGTAGTCTGGTG
LtuJAG-QC-F	ATGAGGCCGGAGGGGACCCC	ORF amplification
LtuJAG-QC-R	GTAGTCACTGCGGAACCGAT
ProJAG-F	ACTATGGGTTGCACACTTGG	Promoter amplification
ProJAG-R	AACGTAGGAGGATGCGCAAG
LtuJAG-qRT-F	TGTCCTCAACCCGCATC	Quantitative PCR reaction
LtuJAG-qRT-R	TCCATCTCCTTGATTGCAC
LcActin97-F	TTCCCGTTCAGCAGTGGTCGTG
LcActin97-R	GTCGCACAACTGGTATCG
LtuJAG-GUS-F	gagaacacgggggactctagaATGAGGCCGGAGGGGACCCC	Vector construction
LtuJAG-GUS-R	ggactgaccacccggggatccGTAGTCACTGCGGAACCGAT
LtuJAG-GFP-F	gagaacacgggggactctagaATGAGGCCGGAGGGGACCCC
LtuJAG-GFP-R	gcccttgctcaccatggatccGTAGTCACTGCGGAACCGAT
proLtuJAG-GUS-F	gaccatgattacgccaagcttACTATGGGTTGCACACTTGG
proLtuJAG-GUS-R	accacccggggatcctctagaAACGTAGGAGGATGCGCAAG
35S-F	GACGCACAATCCCACTATCC	Testing
GUS-R	ATCCAGACTGAATGCCCAC
GFP-R	GCTGAACTTGTGGCCGTTT
AtJAG-F	TTAGTTTCCACACGCAGA	Overexpression detection
AtJAG-R	GTAATTCTCCTCATGCCTC
AtAS1-F	GCCTCTCTCACTTTGGTC
AtAS1-R	GTTCATACGCTCAGACACA
AtAS2-F	CATCATCTTTCTATGCCTT
AtAS2-R	ATCCATAAGAATCTACTGCC
AtBP-F	TCGGTCCATAAGACATCCAA
AtBP-R	GAAGTCTCAAACTCCCCGAA
AtKNAT2-F	CTTTGTATCCTCGCTTACTCCA
AtKNAT2-R	TTTATGAAAGTTGTAGCCTCGT
AtSTM-F	TAAACCAGAGGAAACGGCATT
AtSTM-R	TTCCAAGTATACCGAGAACCA
AtKNAT6-F	CCATTATAAGTGGCCTTACCCT
AtKNAT6-R	AGCAAGGCAGAATTATACATCC
AtPIN1-F	AGACCAAGTTAAGGCATC
AtPIN1-R	CTACAGTCAGAAACACGAG
AtIPT7-F	GTGACATTTACCCCGAGA
AtIPT7-R	GTAAGGCCAAGATATACCAA
AtACT2-F	ACTCTCCCGCTATGTATGTCGCC
AtACT2-R	ATTTCCCGCTCTGCTGTTGTGGT
AtGA20OX-F	GCCTGTAAGAAGCACGGTTTCT
AtGA20OX-R	CTCGTGTATTCATGAGCGTCTGA
AtSAW1-F	AGCCCTCAATTTTATTTCGAT
AtSAW1-R	ATTTTGTGCTCTTGTCGTC
AtSAW2-F	TCCTTTGTCTCCGGCTGATCG
AtSAW2-R	CTACCGCGTCTTTCAAACACC
AtTCP2-F	GGTTATCAGTCTCCACCGCTCT
AtTCP2-R	TTCTTGCTCGTGTCTGAATTGCT
AtTCP4-F	CTCTGCTTCCGCCTCCGAGCCTA
AtTCP4-R	CAAACCAAGCACGGATCATGGGAC
AtBOP1-F	CTTACTTAATCGCCAAATCCGGTCT
AtBOP1-R	CAACCGCGTAAATCAAAGCTAGGGA
AtBOP2-F	CAGGGAAAACACCTTTGCACATCG
AtBOP2-R	CATTGCAGCGGATTGAACAAGCTC
AtCUC2-F	GACAGCCAATATCTTCCACCGGGTT
AtCUC2-R	CTGTTAGTTCTCAGTCCCGTCGGAT
AtCUC3-F	TGGATCATCAGGCCACAACATCGAC
AtCUC3-R	CTCGTACGTCAATTTCGTTACCGTTC
AtJLO-F	CATGTTCCCGAGCATAAACGACCAG
AtJLO-R	GATCCTGAAGATGACACCGGAACCT
AtATH1-F	TGGCTCAAAATACCTTCACTC
AtATH1-R	TTGAAATGTAGATCCGAAACCC
AtSPL9-F	TCACCGTCATGGCAGATCAATCCAA
AtSPL9-R	AAGAAGCTCGCCATGTATTGTTGT
AtER-F	AATCATCTCACGGGTCATATACCAC
AtER-R	CTAAGTTACCGATACGAGATAGCTCA
