# Supplementary material for: Overexpression of Liriodendron tulipifera JAG Gene (LtuJAG) Changes Leaf Shapes in Transgenic Arabidopsis thaliana
Source: Int J Mol Sci. 2022 Jan 25;23(3):1322. doi: 10.3390/ijms23031322 (PMC8836172; doi:10.3390/ijms23031322)
Supplement: Supplementary file 1 [file ijms-23-01322-s001.zip › Table S2.xlsx]

## Sheet: Sheet1
Table S2. The Cis-acting elements in promoter sequence of LtuJAG
Cis-acting element	Core sequence	Number	Function
ABRE	GCAACGTGTC	1	Responsive to ABA
AT-TATA-box	TATATA	2	Element of transcription start
AuxRE	TGTCTCAATAAG	1	Auxin-responsive element
AuxRR-core	GGTCCAT	1	Auxin-responsive element
Box 4	ATTAAT	1	Light responsive element
CAAT-box	CAAT	48	Cis-acting element
ERE	ATTTCAAA	2	Ethylene-responsive element
G-box	CACGTT	1	Element involved in light responsiveness
I-box	GGATAAGGTG	1	Light responsive element
LTR	CCGAAA	1	Element involved in low-temperature responsiveness
MYB	AACCTAA	7	MYB binding sites involved in light response
MYC	CATGTG	8	MYC recognition sites involved in cold regulation
Myb-binding site	CAACAG	2	MYB binding sites
STRE	AGGGG	1	Cis-acting element of thermal induction
TATA	TATAAAAT	1	Transcription initiation element
TATA-box	TATA	12	Transcription initiation element
TATC-box	TATCCCA	1	Responsive to GA
TC-rich repeats	ATTTTCTTCA	1	Element involved in defense and stress responsiveness
TCA-element	TCAGAAGAGG	1	Salicylic acid response element
TCCC-motif	TCTCCCT	1	Light responsive element
W box	TTGAC	1	Inducer, injury and pathogen responses, combined with WRKY transcription factors
WRE3	CCACCT	2	Damage inducing element
